# Supplementary material for: Mycobacterial respiratory chain enzymes and growth are inhibited by decylubiquinone
Source: Commun Biol. 2025 Dec 10;9:43. doi: 10.1038/s42003-025-09309-9 (PMC12789660; doi:10.1038/s42003-025-09309-9)
Supplement: Supplementary file 3 — Supplementary Data 1 [file 42003_2025_9309_MOESM3_ESM.xlsx]

## Sheet: SC
	Concentration (uM)	NO DCQ				20 uM DCQ		50 uM DCQ
	10	4.2	5.8			8.9		8.2
	20	16.9	11.4	16		18.9		11.1	11
	30	31.7		30					26
	40	38.3	24.8	50.5		28.9		18.9	29
	50			55
	60		34.4	71		28.9			39
	70			72					46.5
	80		62.2	81		50			50
	100	79.2	76.7	89		54.4		30.6	51
	120			70
	150	71	72.2			50		23

## Sheet: SC DQ titration
	Activity
No UBQ	58.8	60
20 uM	55.5	57.8
40 uM	40	42.2	43.3
60 uM	28.8	32.2
100 uM	28.2	23.2
200 uM	15.5	13.3
300 uM	1	2.2	6.7
500 uM	0	0

## Sheet: bd-I
MQH2	Acitivity w/o DQH2		Activity with DQH2
50	1.83	1.85	2.18	1.81
100	2.42	2	2.9	1.6
150	5.5	4.5	3.3	3.57
200	9	10.06	5.43	4.6
250	13.7	12.9	8.1	6.2
300	17.43	15.72	10.3	8.1

## Sheet: bd-I DQ titration
conc. uM
0	22.2	24.3
5	14.6	13.8
25	8.7	10.8
50	9.1	12.4
100	12	11.5
200	13.6	9.7
300	9.96	11.5

## Sheet: bd-I measurements with just DQ
DQ conc. μM	Activity 1 (e-/s)	Activity 2 (e-/s)
100	0 (-0.18)	0 (-0.42)
200	0.5
